# Supplementary material for: Porcine Milk-Derived Small Extracellular Vesicles Promote Intestinal Immunoglobulin Production through pIgR
Source: Animals (Basel). 2021 May 24;11(6):1522. doi: 10.3390/ani11061522 (PMC8225040; doi:10.3390/ani11061522)
Supplement: Supplementary file 1 [file animals-11-01522-s001.zip]

Archive with 1 entries (1 files):
- animals-1194740-supplementary.pdf
